# Supplementary material for: A Real-World Pharmacovigilance Analysis of the Safety Profiles Associated with Anti-MRSA Agents Using the Japanese Adverse Drug Event Report (JADER) Database
Source: Infect Dis Rep. 2026 May 2;18(3):43. doi: 10.3390/idr18030043 (PMC13214683; doi:10.3390/idr18030043)
Supplement: Supplementary file 1 [file idr-18-00043-s001.zip]

Archive with 1 entries (1 files):
- idr-4201257-supplementary.docx
